# Supplementary material for: The nuclear receptor gene family in the Pacific oyster, Crassostrea gigas, contains a novel subfamily group
Source: BMC Genomics. 2014 May 15;15:369. doi: 10.1186/1471-2164-15-369 (PMC4070562; doi:10.1186/1471-2164-15-369)
Supplement: Supplementary file 1 — Additional file 1: Nuclear receptor amino acid sequence GenBank accession numbers for Crassostrea gigas, Homo sapiens, Drosophila melanogaster, Caenorhabditis elegans and mollusc species [19–22, 37, 39, 44, 78, 80, 93, 132, 135, 150–153]. (XLS 40 KB) [file 12864_2013_6129_MOESM1_ESM.xls]

## Sheet: Tabelle1
Additional file 1 – Sequence_identification_NRs. Nuclear receptor amino acid sequence GenBank accession numbers for Crassostrea gigas, Homo sapiens, Drosophila melanogaster, Caenorhabditis elegans and mollusc species.
Nuclear receptor group	C. gigas	Protein ID	H. sapiens	Protein ID	D. melanogaster	Protein ID	C. elegans	Protein ID	Mollusc/*Platyhelminth species	Protein ID
1A	CgNR1A	ekc30867	THRa	P10827
			THRb	P10828
1B	CgNR1B	ekc30866	RARa	P10276					LymRAR [21]	ADF43963
			RARb	P10826
			RARg	P13631
1C	CgNR1C	ekc18691	PPARa	Q07869
			PPARb	Q03181
			PPARg	P37231
1D	CgNR1D	KJ188106	Rev-Erb a	P20393			NHR85	Q9XUK7	MgNR1Dv1 [22]	ABU89807
			Rev-Erb b	Q14995					MgNR1Dv21 [22]	ABU89808
					E75	P17672			MgNR1DΔ1 [22]	ABU89809
	CgNR1CDEFa	ekc21910
	CgNR1CDEFb	ekc29666							MgNR1DEF [22]	ABU89803
1E	CgNR1E	ekc33126			E78	P45447
1F	CgNR1F	ekc18621	RORa	P35398			NHR23	P41828
			RORb	Q92753
			RORg	P51449
					DHR3	P31396
1H	CgNR1H	ekc19773			EcR	P34021
			LXRb	P55055
			LXRa	Q13133
			FXR	Q96RI1
1I			VDR	P11473
			PXR	O75469
			CAR	Q14994
1J	CgNR1Ja	ekc27734			DHR96	Q24143	DAF12	AAD34462
	CgNR1Jb	ekc36490					NHR8	AAD03684
	CgNR1Jg	ekc23219
1G							SEX-1	CAA90722
1P	CgNR1P1	ekc19742							MgNR1G [22]	ABU89802
	CgNR1P2	ekc29815
	CgNR1P3	ekc19743
	CgNR1P4	ekc27135
	CgNR1P5	ekc28608
	CgNR1P6	ekc26011
	CgNR1P7	ekc19740
	CgNR1P8	ekc19744
	CgNR1P9	ekc19745
	CgNR1P10	ekc35895
	CgNR1P11	ekc35897
2A	CgNR2A	ekc36868	HNF4a	P41235			NHR64	CCD67352
			HNF4b	Q14541			NHR69	CAB05815
					HNF4	P49866
2B	CgNR2B	ekc21345	RXRa	P19793					LymRXR [80]	Q5I7G2
			RXRb	P28702					BgRXR [78]	Q8T5C6
			RXRg	P48443					NlRXR [39]	ABS70715
					USP	P20153			TcRXR [37]	BAJ76722
									MgRXR1 [22]	ABU89804
									IoRXR1 [44]	n/a
2C			TR2	P13056
			TR4	P49116
	CgNR2CD	ekc31918
2D					DHR78	Q24142	NHR41	NP_500073
2E	CgNR2E1	ekc42940	TLX	Q9Y466			FAX1	AAD55066
	CgNR2E2	ekc42941			TLL	P18102
	CgNR2E3	ekc38851	PNR	Q9Y5X4	DHR51	AAM68536
					DSF	AAD05225
	CgNR2E5	ekc31559			HR83	NP_649647
2F	CgNR2F	ekc42362	COUP-TF1	P10589			UNC55	CAP16277
			COUP-TF2	P24468
					SVP	P16375
			EAR2	P10588
3A	CgNR3A	ekc32720	ER a	P03372					AcER [19]	AAQ95045
			ER b	Q92731					CgER [93]	BAF45381
									OvER [133]	ABG00286
									MeER [135]	BAF34366
									TcER [132]	BAC66480
									McER [20]	ABI97117
									NlER [150]	ABQ96884
									MgER1 [22]	ABU89805
									CfER1 [151]	ACM16808
									PaER1 [152]	n/a
									IoER1 [153]	n/a
3B	CgNR3B	ekc20050	ERRa	P11474					McERR [20]	BAF34365
			ERRb	O95718
			ERRg	P62508
					DERR	AAF50473
3C			GR	P04150
			MR	P08235
			PR	P06401
			AR	P10275
4A	CgNR4A	ekc18844	NGFIB	P22736			NHR6	AAA96984
			NURR1	P43354
			NOR1	Q92570
					DHR38	P49869
5A	CgNR5A	ekc36822	SF1	Q13285			NHR25	CAA91028
			LRH	NP_995582
					FTZ-F1	P33244
5B	CgNR5B	ekc41882			DHR39	Q05192
6A			GCNF	Q15406			NHR91	CAB60329
					DHR4	Q9W539
0A					KNI	P10734
					KNRL	P13054
					EG	P15370
0B	CgNR0B	ekc26839	DAX1	P51843
			SHP	Q15466
2DBDNR									*Sm2DBDNRα	AAR29356
									*Sm2DBDNRβ	AAW88534
	Cg2DBDγ	ekc36526							*Sm2DBDNRγ	AAW88550
	Cg2DBDδ	ekc32680
Single DBD	CgNHR40	KJ188107
	CgNHR41	ekc42763
Not assigned	CgNHR42	ekc37772
	CgNHR43	ekc34642
1 not used for phylogenetic analyses
Abbreviations: C. elegans: Caenorhabditis elegans; C. gigas: Crassostrea gigas; D. melanogaster: Drosophila melanogaster; H. sapiens: Homo sapiens; Ac: Aplysia californica, Bg: Biomphalaria glabrata, Cg: Crassostrea gigas, Cf: Chlamys farreri, Io: Ilyanassa obsoleta, Lym: Lymnaea stagnalis, Mc: Marisa cornuarietis, Me: Mytilus edulis, Mg: Mytilus galloprovincialis, Nl: Nucella lapillus, Ov: Octop…
