# Supplementary material for: The nuclear receptor gene family in the Pacific oyster, Crassostrea gigas, contains a novel subfamily group
Source: BMC Genomics. 2014 May 15;15:369. doi: 10.1186/1471-2164-15-369 (PMC4070562; doi:10.1186/1471-2164-15-369)
Supplement: Supplementary file 4 — Additional file 4: Table of primer sequences including amplicon length (bp) and parts of nuclear receptor domains sequenced: A/B = N-terminal domain, C = DNA binding domain, D = hinge domain, E = ligand binding domain, F = C-terminal domain. (XLS 26 KB) [file 12864_2013_6129_MOESM4_ESM.xls]

## Sheet: Additional file 4
Additional file 4 – Primer_sequences_NRs.xls Table of primer sequences including amplicon length (bp) and parts of nuclear receptor domains sequenced: A/B= N-terminal domain, C= DNA binding domain, D= hinge domain, E= ligand binding domain, F= C-terminal domain.
Name C. gigas NR	Accession no.	Forward primer sequence (5'-3')	Reverse Primer sequence (5'-3')	Amplicon size (bp)	domain sequenced
CgNR1A	ekc30867	CGATCATCCGGGTTCTTGGT	GGGTGCTGATAGTACGGAGG	862	DE
CgNR1B	ekc30866	AGCCAAAGCTAGAGAACCCG	CATTGGGCTGGTCTTTTCGC	663	DE
CgNR1C	ekc18691	CGCAATTCACGCAGATGGAC	GCTGCGAATATGGCGAGTTC	244	E
CgNR1D	KJ188106	CCAAAGAAGGAGAAAGCTCGC	CGATCAGCAAAGTCGAACATGG	545	DE
		CCAAAGAAGGAGAAAGCTCGC	GCAGAAGTCTGGTCCAGTGA	839	DEF
		CATATGAACCACCAAACAAGCA	TCCTTCTTTGGAACTCGACCA	429	A/BCD
CgNR1CDEFa	ekc21910	GCAGAAGCCAACGACAGATTCG	CCTCATTGTGGACACTGCCT	471	DEF
CgNR1CDEFb	ekc29666	AATCTCCACAAGGAGGCTGC	TCCTGGCCCATGTTGATGAC	680	D
CgNR1E	ekc33126	GTACGGTCGTGTTCCCAAGA	GCCAAACAATGCCACATGGA	291	CDE
CgNR1F	ekc18621	CCCGGCTTCATGGATCTCTC	TGTCAGGACGTTCTCGTTGG	387	E
CgNR1H	ekc19773	GTGCAGCAACTCAAACTCGG	CGAGTTAAGGTCGGCCATGT	544	DE
CgNR1Ja	ekc27734	ACCGCTTGTCCAGAAGTGTC	CCATCACTGAACGCAGAACC	394	DE
CgNR1Jb	ekc36490	ACTGGAGCCTGATGAGGAGT	TGCTCCTCGTTCAGATCACG	627	DE
CgNR1Jg	ekc23219	AGGGAATCGTGGCAGACATC	CCTTCCTGTGCTTTGATGCG	547	DE
CgNR1P1	ekc19742	CGGCAGACTTTCGGTTCT	CGGTACTGAAGGATGGCG	654	DE
CgNR1P2	ekc29815	ACTGACCCAGAAAACACGCA	AGCTGAAGCTTGGACACCTC	788	DE
CgNR1P3	ekc19743	GCTGTACGATCTGGGACG	CTCCGGGATGCACTCAATC	571	DEF
CgNR1P4	ekc27135	GATACACAGCCACTGAGCGT	AAAGATTTCCATCCGCCCGT	467	DE
CgNR1P5	ekc28608	CGCACAAGATTCGGAAGAGC	TGGAGGTGACGAATGTGTCG	534	DE
CgNR1P6	ekc26011	GGACGTGGATAGTCGAACCC	CAGTAGTTCTGGTGCCCTCG	592	DEF
CgNR1P7	ekc19740	GCGAGGACGCTGAAATGT	GCATGCGCACCAAGTTATCC	720	DE
CgNR1P8	ekc19744	GTGACACGATTGATGTGCCG	GGTCCTCTGCTGATGTTGCT	851	DEF
CgNR1P9	ekc19745	GCGACGTTCCTTGCTACA	TCGATACAACGGTCCACAGC	645	DE
CgNR1P10	ekc35895	TGGTTCGCTGCATTTGCTTA	TCCAGAAGGAGAGGGTGTCT	256	EF
CgNR1P11	ekc35897	ACCTTAACAGGCAGTGGCAA	GTCCTCAGAGCCGTTAGTCG	751	DE
CgNR2A	ekc36868	GCCAGCAGAATCCTGGATGA	GTCGTTGTGCTGATGTGCAG	654	EF
CgNR2B	ekc21345	AGCACTGCCAACTCAGACAT	CGACGAGTTCTGTGAGGACA	179	DE
CgNR2CD	ekc31918	GCCCAGTCCATGTCTCTGTC	ACAGTTCCTCCATCACGCTG	382	E
CgNR2E1	ekc42940	TTCCAGATGCCGGTAGAAGC	ATGGTTGTGTCGGATAGGTGG	319	E
CgNR2E2	ekc42941	CCACAAACACCGCTGACTCT	TGACGTCATGAAGTGCTCGT	285	E
CgNR2E3	ekc38851	GCACAGGTCAGACACGATCA	AGGCATGTGGATGTACGACG	238	CDE
		GCACAGGTCAGACACGATCA	GGCAAATTCTTGGCCCATCG	335	CDE
CgNR2E5	ekc31559	CCTCTCTACAATGGCGTCCC	CGTAGAGTCCAGACGGATGC	330	E
CgNR2F	ekc42362	TCTACATGTGGATTCCGCCG	CGTGGGTTGGTTGGGGTATT	229	E
		GGACAAGTCACGTGGGCTAA	GTACTCGGCGGAATCCACAT	450	DE
CgNR3A	ekc32720	TACAAGCCATGGTGCTCGTT	CGGCCTGTCGTATATGGGTC	177	E
CgNR3B	ekc20050	CAGTCGACTCTGGCCCTATT	ACCAGTACTGCTTAGCCAGC	693	CDE
CgNR4A	ekc18844	TCAAAACCAAAGAGCCCCCA	ATTCGTTGAATCCCCTGGCG	674	DE
CgNR5A	ekc36822	GATCCCAGCATGCTCCATCA	TCGTCAGCCATGGATGCTTT	380	DE
CgNR5B	ekc41882	AGGGAATCGTCCGACCTGTA	CCACTCGACTCGGTTCCTTC	507	DE
CgNR0B	ekc26839	CGAGCCCATTGACCTGTCTT	TTCATGGTTTGGCACTTGCG	528	DE
Cg2DBDγ	ekc36526	CGCTACGGACTCAGTGTTGG	TCTGGATTGATCCGACTCCG	984	A/BCCD
Cg2DBDδ	ekc32680	GATGTGGCTTTCCCCACTGA	TGTCATTGACCTGGTGTCGG	697	A/BCCD
CgNHR40	KJ188107	TTCCAGCAGCAGTGATACGG	TGCTTTCAAAACAACAATTGAACA	308	A/BCD
CgNHR41	ekc42763	GTTGTGACTTACACGCCAACG	CTCTCCGGCCTTTCAACTGC	349	A/BCD
CgNHR42	ekc37772	CGTGCCATGGTAAGCAGTGA	TGAAGGGTTCCGTCCAGAGT	707	DE
CgNHR43	ekc34642	ACTGGATTGGCTTATGGGGC	GTCCTTCCCCATGCTGACTC	381	D

## Sheet: Additional file 4 (raw)
Name tree	Accession no.	Forward primer name	Forward primer sequence	Reverse Primer name	Reverse Primer sequence	Product size (bp) RNA	domain sequenced	double bands	Annealing temperature used in PCR
CgNR1C	ekc18691	CgNR1_Fwd2	CGCAATTCACGCAGATGGAC	CgNR1_Rev1	GCTGCGAATATGGCGAGTTC	244	E	N	57
CgNR4A	ekc18844	CgNR2_Fwd2	TCAAAACCAAAGAGCCCCCA	CgNR2_Rev1	ATTCGTTGAATCCCCTGGCG	674	DE	N	57
CgNHR25	ekc19740	CgNR3_Fwd2	GCGAGGACGCTGAAATGT	CgNR3_Rev1	GCATGCGCACCAAGTTATCC	720	DE	N	57
CgNHR26	ekc19742	CgNR4_Fwd2	CGGCAGACTTTCGGTTCT	CgNR4_Rev1	CGGTACTGAAGGATGGCG	654	DE	N	57
CgNHR27	ekc19743	CgNR5_Fwd1	GCTGTACGATCTGGGACG	CgNR5_Rev2	CTCCGGGATGCACTCAATC	571	DEF	N	57
CgNHR28	ekc19744	CgNR6_Fwd2	GTGACACGATTGATGTGCCG	CgNR6_Rev1	GGTCCTCTGCTGATGTTGCT	851	DEF	Y	59
CgNHR29	ekc19745	CgNR7_Fwd1	GCGACGTTCCTTGCTACA	CgNR7_Rev2	TCGATACAACGGTCCACAGC	645	DE	N	57
CgNR1H	ekc19773	CgNR8_Fwd2	GTGCAGCAACTCAAACTCGG	CgNR8_Rev1	CGAGTTAAGGTCGGCCATGT	544	DE	N	57
CgNR3B	ekc20050	CgNR9_Fwd1	CAGTCGACTCTGGCCCTATT	CgNR9_Rev2	ACCAGTACTGCTTAGCCAGC	693	CDE	N	57
CgNR2B	ekc21345	CgNR10_Fwd2	AGCACTGCCAACTCAGACAT	CgNR10_Rev1	CGACGAGTTCTGTGAGGACA	179	DE	N	57
CgNR1DE	ekc21910	CgNR11_Fwd2	GCAGAAGCCAACGACAGATTCG	CgNR11_Rev1	CCTCATTGTGGACACTGCCT	471	DEF	N	57
CgNHR30	ekc26011	CgNR12_Fwd1	GGACGTGGATAGTCGAACCC	CgNR12_Rev2	CAGTAGTTCTGGTGCCCTCG	592	DEF	N	57
cgNHR31	ekc27135	CgNR13_Fwd1	GATACACAGCCACTGAGCGT	CgNR13_Rev2	AAAGATTTCCATCCGCCCGT	467	DE	N	57
CgNR1Ja	ekc27734	CgNR14_Fwd1	ACCGCTTGTCCAGAAGTGTC	CgNR14_Rev2	CCATCACTGAACGCAGAACC	394	DE	N	57
CgNHR32	ekc28608	CgNR15_Fwd2	CGCACAAGATTCGGAAGAGC	CgNR15_Rev1	TGGAGGTGACGAATGTGTCG	534	DE	N	57
CgNR1EF	ekc29666	CgNR16_Fwd1	AATCTCCACAAGGAGGCTGC	CgNR16_Rev2	TCCTGGCCCATGTTGATGAC	680	D	N	57
CgNHR33	ekc29815	CgNR17_Fwd1	ACTGACCCAGAAAACACGCA	CgNR17_Rev2	AGCTGAAGCTTGGACACCTC	788	DE	N	57
CgNR1B	ekc30866	CgNR18_Fwd2	AGCCAAAGCTAGAGAACCCG	CgNR18_Rev1	CATTGGGCTGGTCTTTTCGC	663	DE	N	57
CgNR1A	ekc30867	CgNR19_Fwd1	CGATCATCCGGGTTCTTGGT	CgNR19_Rev4	GGGTGCTGATAGTACGGAGG	862-895	DE	Y	57
CgNR2E	ekc31559	CgNR20_Fwd1	CCTCTCTACAATGGCGTCCC	CgNR20_Rev2	CGTAGAGTCCAGACGGATGC	330	E	N	57
CgNR2CD	ekc31918	CgNR21_Fwd2	GCCCAGTCCATGTCTCTGTC	CgNR21_Rev1	ACAGTTCCTCCATCACGCTG	382	E	N	57
CgNR3A	ekc32720	CgNR22_Fwd3	TACAAGCCATGGTGCTCGTT	CgNR22_Rev1	CGGCCTGTCGTATATGGGTC	177	E	N	57
CgNR1E	ekc33126	CgNR23_Fwd2	GTACGGTCGTGTTCCCAAGA	CgNR23_Rev1	GCCAAACAATGCCACATGGA	291	CDE	N	57
CgNHR24	ekc34642	CgNR24_Fwd1	ACTGGATTGGCTTATGGGGC	CgNR24_Rev2	GTCCTTCCCCATGCTGACTC	381	D	N	57
CgNHR34	ekc35895	CgNR25_Fwd1	TGGTTCGCTGCATTTGCTTA	CgNR25_Rev2	TCCAGAAGGAGAGGGTGTCT	256	EF	N	57
CgNHR35	ekc35897	CgNR26_Fwd2	ACCTTAACAGGCAGTGGCAA	CgNR26_Rev1	GTCCTCAGAGCCGTTAGTCG	751	DE	N	57
CgNR1Jb	ekc36490	CgNR27_Fwd1	ACTGGAGCCTGATGAGGAGT	CgNR27_Rev2	TGCTCCTCGTTCAGATCACG	627	DE	N	57
CgNR5A	ekc36822	CgNR28_Fwd1	GATCCCAGCATGCTCCATCA	CgNR28_Rev2	TCGTCAGCCATGGATGCTTT	380	DE	N	57
CgNR2A	ekc36868	CgNR29_Fwd2	GCCAGCAGAATCCTGGATGA	CgNR29_Rev1	GTCGTTGTGCTGATGTGCAG	654	EF	N	57
CgNHR23	ekc37772	CgNR30_Fwd1	CGTGCCATGGTAAGCAGTGA	CgNR30_Rev2	TGAAGGGTTCCGTCCAGAGT	707	DE	N	57
CgNR2E3	ekc38851	CgNR31_Fwd1	GCACAGGTCAGACACGATCA	CgNR31_Rev3	AGGCATGTGGATGTACGACG	238-405	CDE	Y	59
		CgNR31_Fwd1	GCACAGGTCAGACACGATCA	CgNR31_Rev4	GGCAAATTCTTGGCCCATCG	335-502	CDE	Y	59
CgNR5B	ekc41882	CgNR32_Fwd1	AGGGAATCGTCCGACCTGTA	CgNR32_Rev2	CCACTCGACTCGGTTCCTTC	507	DE	N	57
CgNR2F	ekc42362	CgNR33_Fwd1	TCTACATGTGGATTCCGCCG	CgNR33_Rev2	CGTGGGTTGGTTGGGGTATT	229	E	Y	59
		CgNR33_Fwd3	GGACAAGTCACGTGGGCTAA	CgNR33_Rev3	GTACTCGGCGGAATCCACAT	450	DE	Y	59
CgNR2E1	ekc42940	CgNR34_Fwd1	TTCCAGATGCCGGTAGAAGC	CgNR34_Rev3	ATGGTTGTGTCGGATAGGTGG	319	E	N	57
CgNR2E2	ekc42941	CgNR35_Fwd1	CCACAAACACCGCTGACTCT	CgNR35_Rev2	TGACGTCATGAAGTGCTCGT	285	E	N	57
CgNR1F	ekc18621	CgNR36_Fwd1	CCCGGCTTCATGGATCTCTC	CgNR36_Rev2	TGTCAGGACGTTCTCGTTGG	387	E	N	57
CgNR1Jg	ekc23219	CgNR37_Fwd2	AGGGAATCGTGGCAGACATC	CgNR37_Rev1	CCTTCCTGTGCTTTGATGCG	547	DE	N	57
CgNR1D	ekc42763	CgNR41_Fwd2	CCAAAGAAGGAGAAAGCTCGC	CgNR41_Rev2	CGATCAGCAAAGTCGAACATGG	545	DE	N	57
		CgNR41_Fwd2	CCAAAGAAGGAGAAAGCTCGC	CgNR41_Rev1	GCAGAAGTCTGGTCCAGTGA	839	DEF	N	57
		CgNR41_Fwd6	CATATGAACCACCAAACAAGCA	CgNR412_Rev3	TCCTTCTTTGGAACTCGACCA	429	A/BCD	N	57
CgNR4	ekc19908	CgNR42F3	GTTGTGACTTACACGCCAACG	CgNR42R1	CTCTCCGGCCTTTCAACTGC	349	A/BCD	N	57
CgNR1Jd	ekc26716	CgNR43_Fwd1	TTCCAGCAGCAGTGATACGG	CgNR43_Rev1	TGCTTTCAAAACAACAATTGAACA	308	A/BCD	N	57
Cg2DBDγ	ekc36526	CgNR38_Fwd1	CGCTACGGACTCAGTGTTGG	CgNR38_Rev1	TCTGGATTGATCCGACTCCG	984	A/BCCD	N	57
Cg2DBDδ	ekc32680	CgNR39_Fwd1	GATGTGGCTTTCCCCACTGA	CgNR39_Rev1	TGTCATTGACCTGGTGTCGG	697	A/BCCD	N	57
CgNR0B	ekc26839	CgNR40_Fwd2	CGAGCCCATTGACCTGTCTT	CgNR40_Rev1	TTCATGGTTTGGCACTTGCG	528	DE	N	57
				Length	Tm	GC%
		Forward primer	TTCCAGCAGCAGTGATACGG	20	60.11	55
		Reverse primer	GACTCGAGTCGACATCGATTTTTTTTTTTTTTTTT	35	63.55	28.57
			Sequence (5'->3')	Length	Tm	GC%
		Forward primer	TTCCAGCAGCAGTGATACGG	20	60.11	55
		Reverse primer	GGCCACGCGTCGACTAGTACTTTTTTTTTTTTTT	34	67.21	38.24
